# Supplementary material for: Protective Immunity of COVID-19 Vaccination with ChAdOx1 nCoV-19 Following Previous SARS-CoV-2 Infection: A Humoral and Cellular Investigation
Source: Viruses. 2022 Aug 30;14(9):1916. doi: 10.3390/v14091916 (PMC9504152; doi:10.3390/v14091916)
Supplement: Supplementary file 1 [file viruses-14-01916-s001.zip]

Archive with 1 entries (1 files):
- viruses-1864683-supplementary.pdf
